# Supplementary material for: Third-generation sequencing found LncRNA associated with heat shock protein response to heat stress in Populus qiongdaoensis seedlings
Source: BMC Genomics. 2020 Aug 24;21:572. doi: 10.1186/s12864-020-06979-z (PMC7444055; doi:10.1186/s12864-020-06979-z)
Supplement: Supplementary file 2 — Additional file 2 Table S1. Top 10 plant species compared according to the NR database. Table S2. Read count of known miRNA-mature leaves. Table S3. Base type of each position of the known miRNA. Table S4. Read count of novel miRNA-mature leaves. Table S5. Base type of each position of the novel miRNA. Table S6. Mapping of Illumina sequencing reads and reference reads. Table S7. Classification of lncRNA predicted under heat stress in P. qiongdaoensis. [file 12864_2020_6979_MOESM2_ESM.xlsx]

## Sheet: Supplementary Table S1
Supplementary Table S1 Top 10 plant species compared according to the NR database
Sample	1	2	3	4	5	6	7	8	9	10
pqq1	Populus trichocarpa (371,37.10%,46.49%)	Populus euphratica (230,23.00%,28.82%)	Populus tomentosa (25,2.50%,3.13%)	Vitis vinifera (11,1.10%,1.38%)	Ricinus communis (10,1.00%,1.25%)	Glycine max (9,0.90%,1.13%)	Cucumis melo (8,0.80%,1.00%)	Jatropha curcas (8,0.80%,1.00%)	Populus trichocarpa x Populus deltoides (7,0.70%,0.88%)	Citrus sinensis (6,0.60%,0.75%)
pqq2	Populus trichocarpa (402,40.20%,50.69%)	Populus euphratica (190,19.00%,23.96%)	Populus tomentosa (38,3.80%,4.79%)	Populus trichocarpa x Populus deltoides (12,1.20%,1.51%)	Jatropha curcas (11,1.10%,1.39%)	Cynara cardunculus var. scolymus (9,0.90%,1.13%)	Populus tremula x Populus alba (7,0.70%,0.88%)	Populus tremula x Populus tremuloides (7,0.70%,0.88%)	Ricinus communis (7,0.70%,0.88%)	Vitis vinifera (7,0.70%,0.88%)
pqq3	Populus trichocarpa (418,41.80%,54.43%)	Populus euphratica (169,16.90%,22.01%)	Populus tomentosa (26,2.60%,3.39%)	Populus trichocarpa x Populus deltoides (12,1.20%,1.56%)	Vitis vinifera (9,0.90%,1.17%)	Cynara cardunculus var. scolymus (6,0.60%,0.78%)	Jatropha curcas (6,0.60%,0.78%)	Populus tremula (6,0.60%,0.78%)	Ricinus communis (6,0.60%,0.78%)	Citrus sinensis (5,0.50%,0.65%)
pqh1	Populus trichocarpa (469,46.90%,58.70%)	Populus euphratica (143,14.30%,17.90%)	Vitis vinifera (18,1.80%,2.25%)	Jatropha curcas (12,1.20%,1.50%)	Populus tomentosa (12,1.20%,1.50%)	Citrus sinensis (10,1.00%,1.25%)	Oryza sativa Japonica Group (10,1.00%,1.25%)	Cynara cardunculus var. scolymus (8,0.80%,1.00%)	Cucumis melo (6,0.60%,0.75%)	Ricinus communis (6,0.60%,0.75%)
pqh2	Populus trichocarpa (441,44.10%,56.25%)	Populus euphratica (139,13.90%,17.73%)	Oryza sativa Japonica Group (19,1.90%,2.42%)	Vitis vinifera (16,1.60%,2.04%)	Jatropha curcas (15,1.50%,1.91%)	Citrus sinensis (9,0.90%,1.15%)	Populus tremula (8,0.80%,1.02%)	Ricinus communis (8,0.80%,1.02%)	Coffea canephora (7,0.70%,0.89%)	Glycine max (7,0.70%,0.89%)
pqh3	Populus trichocarpa (453,45.30%,56.62%)	Populus euphratica (164,16.40%,20.50%)	Populus tomentosa (11,1.10%,1.38%)	Ricinus communis (10,1.00%,1.25%)	Vitis vinifera (10,1.00%,1.25%)	Citrus sinensis (9,0.90%,1.12%)	Medicago truncatula (8,0.80%,1.00%)	Populus trichocarpa x Populus deltoides (8,0.80%,1.00%)	Cynara cardunculus var. scolymus (6,0.60%,0.75%)	Vigna radiata var. radiata (6,0.60%,0.75%)
Note: The data in parentheses are: compare the number of reads to the species, compare the ratio of reads to the total reads of the species, and compare the ratio of reads to the species to the number of successful reads.

## Sheet: Supplementary Table S2
Supplementary Table S2 Read count of known miRNA-mature leaves
miRNA	pqh1	pqh2	pqh3	pqq1	pqq2	pqq3
miR1444a	164	79	8	944	130	511
miR1444b	84	67	8	480	569	419
miR1444d	14	7	0	107	91	73
miR1446a	15	3	4	38	19	25
miR1447	536	910	90	783	157	630
miR1448	1692	592	543	5364	3520	5022
miR1450	847	305	162	2058	1005	2093
miR156a	351	551	77	942	239	623
miR156g	753	1717	271	1756	707	1367
miR156k	1	1	0	3	1	5
miR156l	2	4	0	7	1	4
miR159a	35172	40992	13582	68892	58261	68007
miR159d	50	43	19	82	87	130
miR160a	38	20	13	44	251	68
miR160b-3p	2	0	0	3	4	1
miR160e-5p	27	6	12	134	109	119
miR160g	2	0	1	0	0	2
miR162a	498	474	280	2562	1859	1274
miR164a	359	48	168	973	1353	1509
miR166a	62895	127976	20229	91662	25936	57573
miR166n	6225	4202	3037	21660	10166	12836
miR166p	29	7	11	90	43	51
miR167a	477	226	104	1353	481	1123
miR167e	3564	2342	888	11256	2353	7048
miR167f-3p	49	68	16	83	13	76
miR167f-5p	1437	363	222	3943	853	2577
miR167h-5p	4	0	0	12	1	8
miR168a-3p	32	36	11	84	57	67
miR168a-5p	189	148	93	397	309	528
miR169t	1	0	0	0	12	5
miR171a-5p	3	0	0	6	46	1
miR171c	6	0	3	10	22	7
miR171g-5p	1	2	0	2	0	1
miR172a	5	5	3	28	83	22
miR319a	680	4572	1448	496	4101	1176
miR319e	236	1396	316	164	713	393
miR319i	1	9	5	2	15	5
miR390a	75	38	30	298	800	163
miR390d-3p	1	0	1	7	4	5
miR393a-5p	2	4	2	9	8	6
miR394a-5p	311	116	109	1101	1782	749
miR395b	10	123	7	56	57	50
miR396a	4663	1420	1076	11716	4426	10746
miR396c	8948	2187	2376	25830	8224	18082
miR396e-3p	541	436	189	1984	1883	1614
miR396f	346	222	152	858	333	597
miR396g-5p	783	390	302	2387	716	1565
miR397a	135	72	6	772	179	623
miR397b	1	0	0	15	4	2
miR398b	38091	94785	352	71647	11603	62098
miR398c-5p	329	516	12	634	90	580
miR399f	5	0	1	67	57	56
miR403a	209	222	92	1939	964	631
miR403c-5p	533	1258	195	995	377	778
miR408-3p	4478	2860	87	11315	2847	9460
miR408-5p	142	204	3	178	43	239
miR472a	2961	988	852	7170	3380	4863
miR472b	1238	659	433	3424	2364	2226
miR475a-3p	139	100	17	590	324	360
miR475a-5p	34	32	16	108	81	127
miR482a.1	2	0	0	16	11	15
miR482a.2	1901	832	787	5885	3311	5120
miR482b-3p	413	208	117	1151	403	1121
miR482b-5p	25	12	4	34	11	36
miR482c-3p	101	26	18	189	78	316
miR482c-5p	16	1	5	9	4	22
miR482d-3p	131	54	36	268	96	269
miR530a	38	11	13	143	112	147
miR530b	3	0	0	16	9	4
miR6421-3p	19	15	6	25	11	37
miR6425a-3p	3	4	3	10	25	5
miR6427-3p	30	78	17	82	22	102
miR6427-5p	133	177	43	282	254	310
miR6437b	1	0	0	4	0	3
miR6438b	4	3	1	5	14	8
miR6445a	375	474	108	901	952	579
miR6448	1	2	0	6	12	2
miR6457a	3	0	3	4	13	4
miR6457b	84	68	32	226	111	206
miR6462a	1	2	0	2	0	4
miR6462c-5p	2	0	0	0	1	0
miR6474	2	3	0	5	8	8
miR6476a	16	10	3	10	13	15
miR6478	52	76	19	122	87	95
miR7833	1	0	0	0	0	0
miR827	1	0	0	0	0	0
miR169b-3p	0	3	0	0	5	3
miR172g-3p	0	1	7	1	7	0
miR398a	0	2	0	12	5	4
miR477e-5p	0	3	2	1	0	0
miR481d	0	1	0	1	2	1
miR6425a-5p	0	1	1	0	0	0
miR6441	0	5	1	13	6	4
miR6443	0	1	0	0	0	0
miR6462e	0	1	0	1	0	0
miR6471	0	2	0	0	1	4
miR6472	0	1	0	9	29	5
miR6477	0	7	2	2	5	2
miR7816	0	1	0	0	0	0
miR828a	0	1	1	2	16	0
miR160e-3p	0	0	2	0	2	0
miR164f	0	0	1	0	0	0
miR172d	0	0	5	1	3	1
miR2111a	0	0	1	5	7	0
miR169a	0	0	0	1	12	0
miR169d	0	0	0	1	11	0
miR169q	0	0	0	1	0	0
miR169s	0	0	0	1	11	0
miR169u-5p	0	0	0	2	0	3
miR171a-3p	0	0	0	3	8	0
miR171e	0	0	0	54	274	9
miR171k	0	0	0	1	0	2
miR172b-5p	0	0	0	3	0	0
miR393a-3p	0	0	0	8	7	2
miR394a-3p	0	0	0	1	0	0
miR396g-3p	0	0	0	2	0	2
miR399e	0	0	0	2	1	0
miR475c	0	0	0	5	8	2
miR476a	0	0	0	2	6	1
miR6469	0	0	0	1	0	0
miR7812	0	0	0	1	0	1
miR7819	0	0	0	2	1	0
miR828b-3p	0	0	0	3	0	0
miR172i	0	0	0	0	2	0
miR478h	0	0	0	0	1	2
miR6421-5p	0	0	0	0	3	0
miR6460	0	0	0	0	1	0
miR6466-5p	0	0	0	0	1	1
miR7817b	0	0	0	0	6	0
miR3627b	0	0	0	0	0	2
miR6452	0	0	0	0	0	1
miR7813	0	0	0	0	0	2

## Sheet: Supplementary Table S3
Supplementary Table S3 Base type of each position of the known miRNA
position	pqh1				pqh2				pqh3				pqq1				pqq2				pqq3
	A	U	C	G	A	U	C	G	A	U	C	G	A	U	C	G	A	U	C	G	A	U	C	G
1	4785	175057	1958	670	3398	289634	2432	1286	455	47602	490	168	12290	347978	4475	1531	4617	152100	3686	669	10509	271307	3664	1631
2	1184	60796	74830	45660	1664	59800	135256	100030	246	21316	25129	2024	2606	138435	132040	93193	1681	93444	47406	18541	1989	121778	85431	77913
3	7405	85744	15785	73536	5206	143682	5639	142223	1732	18124	3840	25019	22957	176340	45725	121252	7834	86309	18415	48514	15311	155629	34255	81916
4	10450	8254	23167	140599	8469	4266	11031	272984	2569	2769	5452	37925	30739	23317	64526	247692	12887	14264	22202	111719	22100	19427	47811	197773
5	84419	42586	7889	47576	143683	98907	5392	48768	27370	1928	2249	17168	154615	85738	20831	105090	57502	21703	11478	70389	105422	73755	15397	92537
6	38898	44297	91691	7584	45007	99268	145170	7305	14935	1950	29503	2327	81656	87084	176829	20705	66898	20559	65420	8195	77110	74852	119978	15171
7	19901	48012	110471	4086	9511	55424	227959	3856	5505	17271	24825	1114	57489	103926	194423	10436	23542	74340	58126	5064	42244	93936	141607	9324
8	69771	77248	9303	26148	133715	137733	6846	18456	23655	15363	2479	7218	117290	153968	25593	69423	44053	77721	9864	29434	75410	138962	17753	54986
9	12009	3474	67322	99665	13630	3195	109390	170535	5371	1080	6932	35332	30915	8849	155164	171346	22501	5864	40731	91976	26736	7039	122657	130679
10	82012	14808	18666	66984	148039	5873	9997	132841	18056	3489	4596	22574	161945	41707	54964	107658	83073	17130	24053	36816	147667	31832	39557	68055
11	40451	21985	69770	50264	45229	9571	131791	110159	14754	5394	22899	5668	86129	62167	115094	102884	62806	26063	40783	31420	77986	46598	74730	87797
12	3290	80908	12080	86192	3650	137122	6922	149056	829	25906	3015	18965	8576	147647	35095	174956	3978	53151	17872	86071	6453	98142	27033	155483
13	2096	109110	30407	40857	3548	228600	13184	51418	719	22920	8450	16626	5950	190480	87963	81881	3164	51416	34846	71646	4463	138249	63381	81018
14	11029	25838	108673	36930	11708	12524	228614	43904	4379	6434	23653	14249	27516	73436	189649	75673	14533	28401	54473	63665	20638	56929	137639	71905
15	100727	23819	15966	41958	171644	12524	9207	103375	35695	6311	3741	2968	175789	67790	43128	79567	95952	22705	21006	21409	133551	47880	34882	70798
16	5953	66064	57771	52682	4683	130561	111704	49802	1731	22164	6853	17967	18177	105590	121354	121153	10866	34707	39801	75698	13158	65734	103957	104262
17	23505	71786	83417	3762	13651	139471	140913	2715	6218	25068	16320	1109	67925	117320	170258	10771	22395	45768	86058	6851	46978	77378	153172	9583
18	19450	50512	107427	5081	7535	50579	232492	6144	5665	16799	25017	1234	55881	113548	184279	12566	26368	73262	55650	5792	43234	98741	133968	11168
19	3567	14015	156812	7340	4070	8192	277509	6242	936	4463	42005	1072	9086	39439	297875	18578	5301	18956	126917	8689	7258	29862	231862	16702
20	5234	92693	76082	4247	4483	144431	140795	3228	1766	19954	25277	221	14527	204396	127296	10965	9860	95697	46352	3823	12718	172634	83290	9255
21	19554	10123	78415	44295	20328	3608	138162	98336	7174	3458	24065	1918	43057	35543	134540	94009	33864	15268	44742	20276	39289	21582	89310	76665
22	2684	1425	6433	618	1729	667	2767	1025	527	392	2094	174	7812	3504	18215	1569	1564	1564	10346	994	4450	2067	14346	1327

## Sheet: Supplementary Table S4
Supplementary Table S4 Read count of novel miRNA-mature leaves
miRNA	pqh1	pqh2	pqh3	pqq1	pqq2	pqq3
novel_104	0	0	0	0	0	1
novel_108	1	2	9	12	34	3
novel_115	0	0	0	7	1	2
novel_121	62	33	12	82	40	100
novel_140	23	18	4	38	15	59
novel_146	0	0	0	4	1	4
novel_155	7	2	0	16	2	11
novel_167	9	7	1	31	34	17
novel_173	0	0	0	0	0	1
novel_175	3	0	0	1	0	0
novel_22	267	941	210	808	740	748
novel_40	0	0	0	0	0	0
novel_42	187	88	22	333	241	169
novel_44	0	0	2	4	2	3
novel_47	101	136	13	258	42	156
novel_50	32	17	54	614	748	161
novel_53	1	0	1	6	6	7
novel_60	0	0	0	1	0	1
novel_79	8	8	6	6	14	16
novel_81	1	1	0	0	0	1
novel_89	0	0	2	0	9	0

## Sheet: Supplementary Table S5
Supplementary Table S5 Base type of each position of the novel miRNA
position	pqh1				pqh2				pqh3				pqq1				pqq2				pqq3
	A	U	C	G	A	U	C	G	A	U	C	G	A	U	C	G	A	U	C	G	A	U	C	G
1	97	639	39	43	62	1188	19	109	22	328	8	11	278	2160	72	104	247	1876	28	41	224	1356	45	131
2	113	157	323	225	66	166	1034	112	71	34	216	48	767	362	931	554	842	93	782	475	311	254	879	312
3	44	166	208	400	37	137	110	1094	30	80	36	223	112	853	518	1131	93	851	447	801	108	407	277	964
4	386	319	78	35	1076	140	138	24	232	108	20	9	1116	1259	154	85	841	1257	59	35	939	600	154	63
5	27	79	639	73	46	101	1197	34	12	28	257	72	65	173	1557	819	74	84	1097	937	41	190	1209	316
6	294	318	66	140	226	963	114	75	46	223	24	76	692	898	248	776	360	800	210	822	390	825	227	314
7	31	65	316	406	41	78	163	1096	14	21	103	231	56	248	1169	1141	23	200	1122	847	43	217	541	955
8	437	284	75	22	1150	162	51	15	234	51	69	15	1184	531	731	168	825	344	840	183	1037	384	230	105
9	380	356	59	23	1081	222	38	37	229	116	17	7	1206	1255	89	64	943	1158	64	27	993	643	61	59
10	283	69	209	257	963	60	72	283	219	10	33	107	856	138	414	1206	807	55	280	1050	793	88	234	641
11	122	254	61	381	155	132	92	999	20	44	23	282	339	473	237	1565	62	364	198	1568	191	296	215	1054
12	23	451	217	127	22	1087	108	161	12	296	30	31	63	1829	415	307	33	1778	283	98	40	1286	238	192
13	139	285	43	351	169	180	61	968	44	93	5	227	417	1138	92	967	262	1055	57	818	279	524	48	905
14	297	209	175	137	951	108	168	151	224	37	81	27	869	561	889	295	805	446	874	67	792	353	413	198
15	389	184	210	35	1010	234	101	33	285	25	41	18	1577	402	427	208	1591	93	303	205	1063	302	227	164
16	292	247	71	208	975	104	46	253	224	33	70	42	986	448	733	447	954	315	799	124	879	248	265	364
17	140	79	81	518	166	73	88	1051	38	64	19	248	427	727	178	1282	258	807	62	1065	284	232	168	1072
18	47	286	373	112	23	154	1042	159	12	56	284	17	85	629	1614	286	58	485	1591	58	55	428	1088	185
19	85	309	356	47	114	906	261	20	65	209	58	17	749	880	827	83	780	787	485	64	324	764	525	65
20	451	105	33	115	767	95	25	61	196	26	13	66	1240	219	147	730	885	86	91	781	813	209	113	291
21	42	218	191	213	46	543	200	93	51	157	38	34	597	697	504	409	668	643	162	240	171	531	348	264
22	36	96	169	36	22	310	76	37	4	79	31	11	83	338	356	61	39	277	238	30	35	187	151	78

## Sheet: Supplementary Table S6
Supplementary Table S6 Mapping of Illumina sequencing reads and reference reads
Sample name	Total reads	Total mapped
pqh1	63026994	55704638(88.38%)
pqh2	54255100	47459500(87.47%)
pqh3	56629840	48909340(86.37%)
pqq1	49909124	43356404(86.87%)
pqq2	67840020	58597274(86.38%)
pqq3	58365174	50248642(86.09%)
Note： (1) Sample name, (2) Total reads (Clean data), (3) Total mapped.

## Sheet: Supplementary Table S7
Supplementary Table S7 Classification of lncRNA predicted under heat stress in P. qiongdaoensis
LncRNA type	number (ratio)
Sense lncRNA	828 (89.22%)
Sense intron lncRNA	50 (5.39%)
Antisense lncRNA	16 (1.72%)
LincRNA	34 (3.66%)
Total	928
